# Supplementary material for: Biological effects of intraoperative radiation therapy: histopathological changes and immunomodulation in breast cancer patients
Source: Front Immunol. 2024 Apr 24;15:1373497. doi: 10.3389/fimmu.2024.1373497 (PMC11076837; doi:10.3389/fimmu.2024.1373497)
Supplement: Supplementary file 1 [file Table_1.xlsx]

## Sheet: Suppl_Table_1
Supplementary Table 1. Clinical-pathological characteristics
Characteristics	Total (n=22)
Age, years, median (IQR)	66 (61.3-71.8)
Tumor type, No. (%)
DCIS	4 (18.2%)
Invasive ductal carcinoma	18 (81.8%)
Pathological Tumor Size (cm), No. (%)
≤ 2 cm	17 (77.3%)
> 2 cm - ≤ 5 cm	4 (18.2%)
> 5 cm	1 (4.5%)
Pathological Lymph Node Status, No. (%)
N0	9 (40.9%)
N1	9 (40.9%)
Nx	4 (18.2%)
AJCC Pathologic Stage, No. (%)
0	4 (18.2%)
I	9 (40.9%)
IIA	6 (27.3%)
IIB	3 (13.6%)
LVI, No. (%)
Absent	18 (81.8%)
Present	4 (18.2%)
Histologic or nuclear grade, No. (%)
I	10 (45.5%)
II	9 (40.9%)
III	3 (13.6%)
ER status, No. (%)
Negative	21 (95.5%)
Positive	1 (4.5%)
PgR, No. (%)
Negative	4 (18.2%)
Positive	18 (81.8%)
HER2 status, No. (%)
Negative	18 (81.8%)
Positive	1 (4.5%)
Not evaluated	3 (13.6%)
Abbreviations: AJCC, American Joint Committee on Cancer; LVI, lymphovascular invasion; ER, estrogen receptor; PgR, progesterone receptor; HER2, Human Epidermal Growth Factor Receptor 2.

## Sheet: Suppl_Table_2
Supplementary Table 2. Upregulated gene enrichement pathways analysis using DEGs
Pathway	# Genes Involved	adjusted p-value
Immune response	185	8.73e-43
Immune system process	210	8.06e-41
Response to external stimulus	187	2.12e-36
Defense response	147	3.81e-35
Inflammatory response	87	6.93e-29
Immune effector process	94	4.74e-25
Regulation of immune system process	124	8.53e-25
Leukocyte activation	102	1.53e-24
Response to external biotic stimulus	115	7.42e-24
Response to other organism	115	7.42e-24
Biological process involved in interspecies interaction between organisms	121	1.31e-23
Leukocyte mediated immunity	78	3.51e-22
Cell activation	104	5.71e-22
Defense response to other organism	97	2.71e-21
Positive regulation of immune system process	85	3.76e-21

## Sheet: Suppl_Table_3
Supplementary Table 3. Upregulated gene enrichement pathways analysis using the gene fold change*
Pathway	Statistic	# Genes Involved	Adj. p-value
Granulocyte activation	10.3409	495	1.6e-20
Adaptive immune response	10.3196	408	1.6e-20
Neutrophil activation	10.27	488	1.6e-20
Neutrophil mediated immunity	10.1602	486	3.2e-20
Neutrophil degranulation	10.0263	471	9.5e-20
Neutrophil activation involved in immune response	10.0049	476	9.5e-20
T-cell activation	9.0785	460	3e-16
Regulation of immune effector process	8.6789	338	1.2e-14
Leukocyte migration	8.5007	425	2.9e-14
Regulation of lymphocyte activation	8.3297	434	8.9e-14
Positive regulation of cytokine production	8.3293	458	8.9e-14
Leukocyte cell-cell adhesion	8.2687	349	1.8e-13
Activation of immune response	8.2208	429	1.8e-13
Regulation of leukocyte cell-cell adhesion	8.1733	315	3.5e-13
Positive regulation of response to external stimulus	8.1681	472	2.2e-13
Regulation of T-cell activation	8.0941	324	5.3e-13
Immune response-regulating cell surface receptor signaling pathway	8.0837	386	5e-13
Lymphocyte mediated immunity	8.0173	243	1.3e-12
Immune response-activating signal transduction	7.9674	351	1.2e-12
*Gene ontology (GO) biological process applying the GAGE method using the gene fold change in all tissue type samples, including squamous metaplasia, squamous metaplasia with atypia, and normal breast tissue (IORT=21, non-IORT=16).

## Sheet: Suppl_Table_4
Supplementary Table 4. xCELL immune infiltration estimation*
Cell type	Subgroup	Non-IORT (Mean/SD)	IORT (Mean/SD)	t-value	p-value	Adjusted p-value
B cell memory	Lymphoid	0.0051 ± 0.0124	0.0072 ± 0.0099	-0.561866	0.578648	1
B cell naive	Lymphoid	0.0001 ± 0.0004	0.001 ± 0.0023	-1.64926	0.11361	1
B cell plasma	Lymphoid	0.0019 ± 0.0038	0.0054 ± 0.0116	-1.28238	0.211332	1
B cell	Lymphoid	0.0039 ± 0.011	0.021 ± 0.0249	-2.8069	0.00883948	0.3359
Cancer associated fibroblast	Stroma	0.0425 ± 0.0474	0.0287 ± 0.0344	0.987596	0.332369	1
Class-switched memory B cell	Lymphoid	0.0038 ± 0.0061	0.0145 ± 0.0128	-3.37416	0.00205383	0.0780454
Common lymphoid progenitor	Lymphoid	0.085 ± 0.0449	0.0833 ± 0.0396	0.117617	0.907153	1
Common myeloid progenitor	Hematopoietic stem cells	0.0002 ± 0.0009	0.0006 ± 0.0015	-0.972172	0.338077	1
Endothelial cell	Stroma	0.0205 ± 0.0256	0.0105 ± 0.0119	1.43593	0.166554	1
Eosinophil	Myeloid	0.0042 ± 0.0167	0.0057 ± 0.0089	-0.338846	0.73802	1
Granulocyte-monocyte progenitor	Hematopoietic stem cells	0 ± 0	0.0065 ± 0.0158	-1.88112	0.0745948	1
Hematopoietic stem cell	Hematopoietic stem cells	0.0919 ± 0.0577	0.0482 ± 0.0399	2.59252	0.0155852	0.592239
Macrophage M1	Myeloid	0.0321 ± 0.0445	0.0475 ± 0.0418	-1.07224	0.291808	1
T cell CD4+ effector memory	Lymphoid	0.0068 ± 0.0111	0.0274 ± 0.0306	-2.85591	0.00823895	0.31308
Macrophage	Myeloid	0.0819 ± 0.0934	0.1323 ± 0.1006	-1.57192	0.125347	1
T cell CD4+ memory	Lymphoid	0.0002 ± 0.0004	0.0054 ± 0.009	-2.61026	0.0166968	0.634479
T cell CD4+ naive	Lymphoid	0.002 ± 0.005	0.0079 ± 0.0118	-2.05592	0.0491064	1
Myeloid dendritic cell activated	Myeloid	0.0293 ± 0.0332	0.0301 ± 0.0348	-0.0778976	0.938377	1
T cell CD8+ central memory	Lymphoid	0.0047 ± 0.0079	0.0162 ± 0.0188	-2.51931	0.0176685	0.671404
T cell CD8+	Lymphoid	0.0013 ± 0.0032	0.0087 ± 0.015	-2.19495	0.0388358	1
NK cell	Lymphoid	0 ± 0	0.0002 ± 0.0007	-1	0.329257	1
T cell regulatory (Tregs)	Lymphoid	0 ± 0	0.0125 ± 0.0221	-2.5857	0.0176646	0.671256
T cell CD4+ (non-regulatory)	Lymphoid	0 ± 0	0.0018 ± 0.0054	-1.50621	0.147646	1
T cell CD4+ central memory	Lymphoid	0.0247 ± 0.0277	0.0148 ± 0.0132	1.32128	0.201172	1
T cell gamma delta	Lymphoid	0.0009 ± 0.0019	0.0052 ± 0.0049	-3.67824	0.00101359	0.0385164
Macrophage M2	Myeloid	0.0398 ± 0.0317	0.0698 ± 0.0536	-2.12442	0.0411548	1
Mast cell	Myeloid	0.004 ± 0.0038	0.0085 ± 0.0081	-2.2282	0.0335235	1
T cell CD4+ Th1	Lymphoid	0.0057 ± 0.0111	0.0062 ± 0.0079	-0.155836	0.877364	1
T cell CD4+ Th2	Lymphoid	0.0055 ± 0.0094	0.0042 ± 0.0084	0.438389	0.664197	1
Neutrophil	Myeloid	0 ± 0	0.0013 ± 0.0021	-2.85215	0.00984988	0.374295
T cell CD8+ effector memory	Lymphoid	0.0003 ± 0.0013	0.0006 ± 0.0015	-0.489639	0.627508	1
T cell CD8+ naive	Lymphoid	0.0016 ± 0.0021	0.0015 ± 0.0024	0.114205	0.909739	1
Plasmacytoid dendritic cell	Myeloid	0.0015 ± 0.0031	0.0215 ± 0.0431	-2.11571	0.0469315	1
Monocyte	Myeloid	0.0044 ± 0.0122	0.0296 ± 0.0256	-3.96006	0.000424032	0.0161132
T cell NK	Lymphoid	0.0101 ± 0.028	0.0142 ± 0.0199	-0.502194	0.619772	1
Myeloid dendritic cell	Myeloid	0.0105 ± 0.0154	0.0454 ± 0.0378	-3.83156	0.000661874	0.0251512
Immune score		0.0735 ± 0.0758	0.1696 ± 0.0979	-3.36606	0.00186381	0.070825
Stroma score		0.0405 ± 0.0373	0.0318 ± 0.0261	0.791995	0.435636	1
*Determined by TIMER 2.0
